# Supplementary material for: Pseudotemporal ordering of spatial lymphoid tissue microenvironment profiles trails Unclassified DLBCL at the periphery of the follicle
Source: Front Immunol. 2023 Aug 23;14:1207959. doi: 10.3389/fimmu.2023.1207959 (PMC10482233; doi:10.3389/fimmu.2023.1207959)
Supplement: Supplementary file 6 [file Table_5.xlsx]

## Sheet: p-values from Figure G
p-values from OS curve comparisons (pseudotime groups in Sha et al. dataset)
comparison between pseudotime groups	Relative Risk (RR)	IC.RR.low	IC.RR.up	pval
intermediate vs high	1.31	0.85	2.04	0.22
low vs high	2.02	1.35	3.03	0.00064	***
low vs intermediate	1.54	1.06	2.24	0.025	*
p-values from PFS curve comparisons (pseudotime groups in Sha et al. dataset)
comparison between pseudotime groups	Relative Risk (RR)	IC.RR.low	IC.RR.up	pval
intermediate vs high	1.07	0.78	1.47	0.66
low vs high	1.44	1.07	1.95	0.016	*
low vs intermediate	1.34	1.00	1.81	0.051	.

## Sheet: zph test
Analysis	dataset	zph-p-value
OS over COO groups	Barrans et al.	0.25
OS over COO groups	Lenz et al.	0.72
OS over COO groups	Schmitz et al.	0.17
OS over COO groups	Sha et al.	0.53
PFS over COO groups	Schmitz et al.	0.17
PFS over COO groups	Sha et al.	0.036
OS over pseudotime groups	Sha et al.	0.52
PFS over pseudotime groups	Sha et al.	0.28
OS in multivariate model	Sha et al.	0.46
